# Supplementary material for: HIF-3α/PPAR-γ Regulates Hypoxia Tolerance by Altering Glycolysis and Lipid Synthesis in Blunt Snout Bream (Megalobrama amblycephala)
Source: Int J Mol Sci. 2025 Mar 14;26(6):2613. doi: 10.3390/ijms26062613 (PMC11942064; doi:10.3390/ijms26062613)
Supplement: Supplementary file 1 [file ijms-26-02613-s001.zip]

Archive with 2 entries (2 files):
- ijms-3469907 - Supplemental Tables-author revised - 3.17.pdf
- supplement-figs-IJMS.pdf
